# Supplementary material for: Diagnostic Accuracy and Interrater Agreement of FDG-PET/CT Lymph Node Staging in High-Risk Endometrial Cancer: The SENTIREC-Endo Study
Source: Cancers (Basel). 2025 Jul 19;17(14):2396. doi: 10.3390/cancers17142396 (PMC12293347; doi:10.3390/cancers17142396)
Supplement: Supplementary file 1 [file cancers-17-02396-s001.zip]

Archive with 1 entries (1 files):
- cancers-3722605-supplementary.pdf
